# Supplementary material for: 2,2′-Biquinoline Modified Expanded Graphite Electrode for the Detection of Cuprous Ions in Electrolytic Copper Foil Electrolyte
Source: Materials (Basel). 2026 Feb 3;19(3):586. doi: 10.3390/ma19030586 (PMC12898254; doi:10.3390/ma19030586)
Supplement: Supplementary file 1 [file materials-19-00586-s001.zip]

Archive with 1 entries (1 files):
- materials-4111702-supplementary.pdf
